# Supplementary material for: Oxyanion Removal from Impaired Water by Donnan Dialysis Plug Flow Contactors
Source: Membranes (Basel). 2023 Oct 26;13(11):856. doi: 10.3390/membranes13110856 (PMC10673252; doi:10.3390/membranes13110856)
Supplement: Supplementary file 1 [file membranes-13-00856-s001.zip]

Archive with 1 entries (1 files):
- membranes-2539841-supplementary.pdf
